# Supplementary material for: Mcm5 Represses Endodermal Migration through Cxcr4a-itgb1b Cascade Instead of Cell Cycle Control
Source: Biomolecules. 2022 Feb 10;12(2):286. doi: 10.3390/biom12020286 (PMC8961633; doi:10.3390/biom12020286)
Supplement: Supplementary file 1 [file biomolecules-12-00286-s001.zip]

Archive with 1 entries (1 files):
- biomolecules-1490489-supplementary.pdf
